# Supplementary material for: Dual RNAseq highlights the kinetics of skin microbiome and fish host responsiveness to bacterial infection
Source: Anim Microbiome. 2021 May 7;3:35. doi: 10.1186/s42523-021-00097-1 (PMC8106148; doi:10.1186/s42523-021-00097-1)
Supplement: Supplementary file 1 — Additional file 1. [file 42523_2021_97_MOESM1_ESM.zip]

Archive with 2 entries (2 files):
- LeLuyer_etal.Microbiome.platax.SuppMat3_revision.docx
- LeLuyer_etal_AnimalMicrobiome.TabS4.xlsx
